# Supplementary material for: Impact of Musashi-1 and Musashi-2 Double Knockdown on Notch Signaling and the Pathogenesis of Endometriosis
Source: Int J Mol Sci. 2022 Mar 5;23(5):2851. doi: 10.3390/ijms23052851 (PMC8911246; doi:10.3390/ijms23052851)
Supplement: Supplementary file 1 [file ijms-23-02851-s001.zip]

Archive with 1 entries (1 files):
- ijms-1600508-supplementary.pdf
